# Supplementary material for: Complete chloroplast genome sequence of Adenophora racemosa (Campanulaceae): Comparative analysis with congeneric species
Source: PLoS One. 2021 Mar 18;16(3):e0248788. doi: 10.1371/journal.pone.0248788 (PMC7971521; doi:10.1371/journal.pone.0248788)
Supplement: S2 Table — (XLSX) [file pone.0248788.s003.xlsx]

## Sheet: Sheet1
The length and aligned length of each gene used for phylogenetic analyses
Region	Length (bp)	Aligned length (bp)
atpA	1503-1506	1506
atpB	1497	1497
atpE	402	402
atpF	1286-1308	1337
atpH	246	246
atpI	744	744
ccsA	936-951	951
cemA	690-693	693
clpP	1970-2061	2277
matK	1530-1545	1548
ndhA	2102-2123	2133
ndhB	2201-2210	2212
ndhC	363	363
ndhD	1497-1554	1563
ndhE	303-306	306
ndhF	2217-2247	2248
ndhG	531	531
ndhH	1182	1182
ndhI	504	504
ndhJ	477	477
ndhK	657-690	690
petA	963	963
petB	1395-1481	1529
petD	1170-1219	1222
petG	114	114
petL	96	96
petN	90-114	114
psaA	2253	2253
psaB	2205	2205
psaC	246	246
psaI	111	111
psaJ	135	135
psbA	1062	1062
psbB	1527	1527
psbC	1422	1422
psbD	1062	1062
psbE	252-261	261
psbF	120	120
psbH	222-246	246
psbI	111	111
psbJ	123	123
psbK	186-195	195
psbL	117	117
psbM	105	105
psbN	132	132
psbT	102	102
psbZ	189	189
rbcL	1428-1449	1449
rpl2	1468-1489	1507
rpl14	369	369
rpl16	1387-1528	1628
rpl20	333-387	396
rpl22	396-540	543
rpl32	159-222	261
rpl33	195-201	207
rpl36	114	114
rpoA	1008-1017	1029
rpoB	3204-3243	3258
rpoC1	2049-2841	2864
rpoC2	4152-4269	4335
rps2	711-765	771
rps3	657-708	765
rps4	606-615	627
rps7	468	468
rps8	393-411	411
rps11	402-414	414
rps12	902-928	938
rps14	294-303	303
rps15	330	330
rps16	237-339	339
rps18	324-411	438
rps19	282-291	291
ycf1	6411-6984	9082
ycf2	6267-7509	8883
ycf3	1944-2035	2072
ycf4	555-642	642
Total		83906
