# Supplementary material for: Complete chloroplast genome sequence of Adenophora racemosa (Campanulaceae): Comparative analysis with congeneric species
Source: PLoS One. 2021 Mar 18;16(3):e0248788. doi: 10.1371/journal.pone.0248788 (PMC7971521; doi:10.1371/journal.pone.0248788)
Supplement: S3 Table — (XLSX) [file pone.0248788.s004.xlsx]

## Sheet: Sheet2
Region	Length (bp)	Aligned length (bp)	Ka			Ks			Ka/Ks			Average
			A. divaricata vs A. racemosa	A. divaricata vs A. stricta	A. racemosa vs A. stricta	A. divaricata vs A. racemosa	A. divaricata vs A. stricta	A. racemosa vs A. stricta	A. divaricata vs A. racemosa	A. divaricata vs A. stricta	A. racemosa vs A. stricta
psbA	1062	1062	0.0012	0	0.0012	0	0	0	-	-	-	-
matK	1530	1530	0.0051	0.0042	0.0017	0.0029	0.0029	0.0058	1.75862	1.44828	0.293103	1.16667
rps16	300	300	0.0045	0	0.0045	0	0	0	-	-	-	-
psbK	186	186	0.007	0.0142	0.0071	0	0	0	-	-	-	-
psbI	111	111	0	0	0	0	0	0	-	-	-	-
atpA	1506	1506	0.0009	0.0018	0.0009	0.0027	0.0027	0	0.333333	0.666667	.	0.5
atpF	555	555	0.0047	0.0023	0.0023	0	0.0081	0.0081	-	0.283951	0.283951	0.283951
atpH	246	246	0	0	0	0	0	0	-	-	-	-
rpl2	801	801	0.0017	0.0051	0.0034	0.0049	0.0098	0.0049	0.346939	0.520408	0.693878	0.520408
rps19	282	282	0.0046	0	0.0046	0.0164	0.0163	0.0164	0.280488	0	0.280488	0.186992
rpl22	540	540	0.0024	0.0048	0.0024	0	0.0085	0.0085	-	0.564706	0.282353	0.423529
rps3	699	699	0	0	0	0.0037	0.0094	0.0056	0	0	0	0
rpl16	429	429	0	0	0	0.0031	0.0063	0.0031	0	0	0	0
rpl14	369	369	0.0072	0.0072	0	0	0.0223	0.0224	-	0.32287	0	0.161435
rps8	393	393	0	0	0	0.0103	0.0103	0.0208	0	0	0	0
rpl36	114	114	0	0	0	0	0	0	-	-	-	-
rps11	405	405	0.0068	0.0102	0.0034	0	0	0	-	-	-	-
rpoA	1014	1014	0.0051	0.0051	0	0.0087	0.0087	0.0087	0.586207	0.586207	0	0.390805
petD	486	486	0	0	0	0	0	0	-	-	-	-
petB	651	651	0	0	0	0	0	0	-	-	-	-
psbH	222	222	0	0	0	0.0178	0.0178	0	0	0	-	0
psbN	132	132	0	0	0	0	0	0	-	-	-	-
psbT	102	102	0	0	0	0	0	0	-	-	-	-
psbB	1527	1527	0.0009	0.0009	0	0	0.0054	0.0054	-	0.166667	0	0.0833333
rpl20	339	339	0.0039	0.0039	0	0	0	0	-	-	-	-
rps18	336-357	357	0.0079	0.0079	0	0	0.0126	0.0126	-	0.626984	0	0.313492
rpl33	195	195	0	0	0	0	0	0	-	-	-	-
psaJ	135	135	0	0	0	0	0	0	-	-	-	-
petG	114	114	0	0	0	0	0	0	-	-	-	-
petL	96	96	0	0	0	0	0	0	-	-	-	-
psbE	252	252	0	0	0	0.0166	0.0166	0	0	0	-	0
psbF	120	120	0	0	0	0.0299	0.0299	0	0	0	-	0
psbL	117	117	0	0	0	0	0	0	-	-	-	-
psbJ	123	123	0	0	0	0.0275	0.0275	0	0	0	-	0
ndhC	363	363	0.0036	0.0036	0	0.0116	0.0116	0	0.310345	0.310345	-	0.310345
ndhK	657	657	0	0	0	0.0122	0.0184	0.0061	0	0	0	0
ndhJ	477	477	0	0	0	0	0	0	-	-	-	-
psbD	1062	1062	0	0	0	0.0161	0.0161	0	0	0	-	0
psbC	1422	1422	0	0	0	0.0057	0.0086	0.0029	0	0	0	0
psbZ	189	189	0.0072	0.0072	0	0.0204	0.0204	0	0.352941	0.352941	-	0.352941
rps14	294	294	0.0046	0.0046	0	0	0		-	-	-	-
psaB	2205	2205	0.0006	0.0012	0.0006	0.002	0.002	0	0.3	0.6	-	0.45
psaA	2253	2253	0.0006	0.0006	0	0.0019	0.0019	0.0038	0.315789	0.315789	0	0.210526
petN	90	90	0	0	0	0	0	0	-	-	-	-
psbM	105	105	0	0	0	0.0362	0.0362	0	0	0	-	0
rbcL	1428	1428	0.0009	0.0009	0	0	0.0029	0.0029	-	0.310345	0	0.155172
atpB	1497	1497	0.0018	0.0027	0.0009	0.0027	0.0027	0.0054	0.666667	1	0.166667	0.611111
atpE	402	402	0.0033	0.0033	0	0.0103	0.0314	0.0209	0.320388	0.105096	0	0.141828
psaI	111	111	0	0	0	0	0	0	-	-	-	-
ycf4	555	555	0	0	0	0.0076	0.0076	0	0	0	-	0
cemA	690	690	0.0037	0.0019	0.0019	0.0066	0.0066	0	0.560606	0.287879	-	0.424242
petA	963	963	0.0014	0.0014	0	0	0	0	-	-	-	-
rps4	609-615	615	0.0176	0.0221	0.0109	0	0	0	-	-	-	-
ycf3	507	507	0	0	0	0	0	0	-	-	-	-
rpoB	3219	3219	0.0148	0.0156	0.0012	0.0092	0.0106	0.0013	1.6087	1.4717	0.923077	1.33449
rpoC1	2064-2070	2070	0.0109	0.0122	0.0025	0.0062	0.0062	0	1.75806	1.96774	-	1.8629
rpoC2	4245-4269	4272	0.0132	0.0126	0.0019	0.0066	0.0066	0.002	2	1.90909	0.95	1.6197
rps2	765	765	0.0068	0.0068	0.0034	0	0	0	-	-	-	-
atpI	744	744	0.0018	0.0018	0	0	0	0	-	-	-	-
rps12	372	372	0	0	0	0	0	0	-	-	-	-
rps7	468	468	0.0029	0.0029	0	0.0084	0.0084	0	0.345238	0.345238	-	0.345238
ndhB	1479	1479	0.0027	0.0027	0	0.0083	0.0055	0.0028	0.325301	0.490909	0	0.27207
ycf2	7080-7116	7152	0.0044	0.0048	0.0024	0.0046	0.0033	0.004	0.956522	1.45455	0.6	1.00369
ndhF	2220	2220	0.0018	0.0029	0.0012	0.0078	0.0019	0.0097	0.230769	1.52632	0.123711	0.626932
rpl32	207	207	0.0191	0.0256	0.0063	0	0	0	-	-	-	-
ccsA	936	936	0	0	0	0.0092	0.0092	0	0	0	-	0
ndhD	1542	1542	0.0043	0.0043	0.0034	0.0163	0.0218	0.0109	0.263804	0.197248	0.311927	0.257659
psaC	246	246	0	0	0	0.0347	0.0347	0	0	0	-	0
ndhE	303	303	0	0	0	0.0135	0.0135	0	0	0	-	0
ndhG	531	531	0.0051	0	0.0051	0	0	0	-	-	-	-
ndhI	504	504	0	0.0052	0.0052	0	0	0	-	-	-	-
ndhA	1092	1092	0	0.0012	0.0012	0	0	0	-	-	-	-
ndhH	1182	1182	0.0011	0.0011	0	0	0.0037	0.0037	-	0.297297	0	0.148649
rps15	330	330	0	0.0039	0.0039	0.0143	0	0.0143	0	-	0.272727	0.136364
ycf1	6540-6822	7014	0.0288	0.0267	0.0148	0.0094	0.0081	0.006	3.06383	3.2963	2.46667	2.94226
